# Supplementary material for: Comparative Mitogenomic Analyses of Hydropsychidae Revealing the Novel Rearrangement of Protein-Coding Gene and tRNA (Trichoptera: Annulipalpia)
Source: Insects. 2022 Aug 23;13(9):759. doi: 10.3390/insects13090759 (PMC9501032; doi:10.3390/insects13090759)
Supplement: Supplementary file 1 [file insects-13-00759-s001.zip]

Archive with 1 entries (1 files):
- insects-1873178-supplementary.pdf
